# Supplementary material for: Documenting the short‐tailed albatross (Phoebastria albatrus) clades historically present in British Columbia, Canada, through ancient DNA analysis of archaeological specimens
Source: Ecol Evol. 2022 Jul 31;12(8):e9116. doi: 10.1002/ece3.9116 (PMC9339763; doi:10.1002/ece3.9116)
Supplement: Supplementary file 1 — Table S1 [file ECE3-12-e9116-s001.xlsx]

## Sheet: Sheet1
Table S1. Results of the ancient DNA analysis and provenience and element information for all of the archaeological Short-tailed Albatross remains from the Yuquot village site (Borden Site Number: DjSp-1) analyzed in this study.
Lab Code	Zooarchaeological Species ID	Element	Stratigraphic Zone	Context	Number of DNA Extractions	Amount of Bone Used for Initial DNA Initial Extraction (mg)	Amount of Bone Used for First Repeat DNA Extraction (mg)	Amount of Bone Used for Second Repeat DNA Extraction (mg)	Genetic Species ID	Cytochrome b Haplotye
ALB1	Phoebastria albatrus	Tarsometatarsus	1	1C27, 0.6.836	1	72	N/A	N/A	Phoebastria albatrus	Clade 1
ALB2	Phoebastria albatrus	Tarsometatarsus	1	1C27, 0.6.836	1	166	N/A	N/A	PCR Failure	PCR Failure
ALB3	Phoebastria albatrus	Tarsometatarsus	1	1C27, 0.6.836	1	106	N/A	N/A	Phoebastria albatrus	Clade 1
ALB4	Phoebastria albatrus	Wing digit	2	2D21, W.6.296	2	95	106	N/A	PCR Failure	PCR Failure
ALB5	Phoebastria albatrus	Wing digit	2	3A25A, O.6.946	1	169	N/A	N/A	Phoebastria albatrus	Clade 2
ALB6	Phoebastria albatrus	Wing digit	2	2C22, O.6.958	1	85	N/A	N/A	PCR Failure	PCR Failure
ALB7	Phoebastria albatrus	Coracoid	3	3B13, O.6.547	2	36	950	N/A	Phoebastria albatrus	Clade 1
ALB8	Phoebastria albatrus	Coracoid	3	2F10, O.6.252	1	100	N/A	N/A	Phoebastria albatrus	Clade 1
ALB9	Phoebastria albatrus	Coracoid	3	3C12, O.6.975	2	57	182	N/A	Phoebastria albatrus	Clade 1
ALB10	Phoebastria albatrus	Humerus	4	2D4B, O.6.461	2	49	45	N/A	Phoebastria albatrus	Clade 1
ALB11	Phoebastria albatrus	Humerus	4	3B2A, O.6.683	2	179	30	N/A	Phoebastria albatrus	Clade 1
ALB12	Phoebastria albatrus	Humerus	4	3C4, O.6.477	3	56	156	40	PCR Failure	PCR Failure
ALB13	Phoebastria albatrus	Humerus	4	1F4, W.6.193	2	79	151	N/A	Phoebastria albatrus	Clade 1
ALB14	Phoebastria albatrus	Coracoid	3	2F10, O.6.252	2	33	169	N/A	Phoebastria albatrus	Clade 1
ALB15	Phoebastria albatrus	Coracoid	3	1F10, O.6.213	2	92	175	N/A	Phoebastria albatrus	Clade 1
ALB16	Phoebastria albatrus	Coracoid	3	2F10, O.6.223	2	75	247	N/A	Phoebastria albatrus	Clade 1
ALB17	Phoebastria albatrus	Coracoid	3	1K7, O.6.647	1	203	N/A	N/A	PCR Failure	PCR Failure
ALB18	Phoebastria albatrus	Coracoid	3	2F10, O.6.252	2	51	172	N/A	Phoebastria albatrus	Clade 1
ALB19	Phoebastria albatrus	Coracoid	3	2H7B, O.3.34	3	31	133	103	Phoebastria albatrus	Clade 1
ALB20	Phoebastria albatrus	Coracoid	3	2F11A, O.6.225	3	54	89	85	Phoebastria albatrus	Clade 1
ALB21	Phoebastria albatrus	Coracoid	3	2F10, O.6.252	2	144	130	N/A	Phoebastria albatrus	Clade 1
ALB22	Phoebastria albatrus	Coracoid	3	2F10, O.6.252	1	96	N/A	N/A	Phoebastria albatrus	Clade 1
ALB23	Phoebastria albatrus	Coracoid	3	2F10, O.6.223	2	114	165	N/A	Phoebastria albatrus	Clade 1
ALB24	Phoebastria albatrus	Coracoid	3	2F10, O.6.252	2	38	261	N/A	Phoebastria albatrus	Clade 1
ALB25	Phoebastria albatrus	Coracoid	3	1F10, W.6.216	2	184	113	N/A	Phoebastria albatrus	Clade 1
ALB26	Phoebastria albatrus	Coracoid	3	2F10, O.6.252	2	91	205	N/A	Phoebastria albatrus	Clade 1
ALB27	Phoebastria albatrus	Coracoid	3	1F10, W.6.216	2	89	243	N/A	Phoebastria albatrus	Clade 1
ALB28	Phoebastria albatrus	Coracoid	3	1F10, W.6.216	2	84	179	N/A	Phoebastria albatrus	Clade 1
ALB29	Phoebastria albatrus	Wing digit	2	2H18A, 6.201?	1	99	N/A	N/A	Phoebastria albatrus	Clade 1
ALB30	Phoebastria albatrus	Wing digit	2	2A19, 6.290	1	125	N/A	N/A	Phoebastria albatrus	Clade 1
ALB31	Phoebastria albatrus	Wing digit	2	1A22, W.6.276	1	84	N/A	N/A	PCR Failure	PCR Failure
ALB32	Phoebastria albatrus	Wing digit	2	1J13, W.6.187	1	247	N/A	N/A	Phoebastria albatrus	Haplotype 3
ALB33	Phoebastria albatrus	Wing digit	2	2H12, O.6.343	1	124	N/A	N/A	Phoebastria albatrus	Clade 1
ALB34	Phoebastria albatrus	Wing digit	2	1K11B, O.6.639	1	172	N/A	N/A	Phoebastria albatrus	Clade 1
ALB35	Phoebastria albatrus	Wing digit	2	1G17A, O.6.674	1	148	N/A	N/A	Phoebastria albatrus	Clade 1
ALB36	Phoebastria albatrus	Wing digit	2	1H15A, O.3.23	1	101	N/A	N/A	Phoebastria albatrus	Clade 1
ALB37	Phoebastria albatrus	Wing digit	2	2H12, O.6.343	1	209	N/A	N/A	PCR Failure	PCR Failure
ALB38	Phoebastria albatrus	Wing digit	2	3B22B, O.6.889	1	141	N/A	N/A	PCR Failure	PCR Failure
ALB39	Phoebastria albatrus	Wing digit	2	1J11, W.6.245	1	134	N/A	N/A	Phoebastria albatrus	Clade 1
ALB40	Phoebastria albatrus	Wing digit	2	2K12A, O.6.233	2	80	116	N/A	Phoebastria albatrus	Clade 1
ALB41	Phoebastria albatrus	Wing digit	2	1E18, 0.6.440	1	185	N/A	N/A	Phoebastria albatrus	Clade 1
ALB42	Phoebastria albatrus	Wing digit	2	3C23, W.6.19	1	129	N/A	N/A	Phoebastria albatrus	Clade 1
ALB43	Phoebastria albatrus	Wing digit	2	3A22, 6.816	1	168	N/A	N/A	Phoebastria albatrus	Clade 2
ALB44	Phoebastria albatrus	Wing digit	2	2C23, W.6.212	1	110	N/A	N/A	Phoebastria albatrus	Clade 1
ALB45	Phoebastria albatrus	Wing digit	2	2H14B, O.6.342	1	119	N/A	N/A	Phoebastria albatrus	Clade 1
ALB46	Phoebastria albatrus	Wing digit	2	3A20, O.6.871	1	109	N/A	N/A	Phoebastria albatrus	Clade 1
ALB47	Phoebastria albatrus	Humerus	4	1H6A, O.3.32	1	80	N/A	N/A	Phoebastria albatrus	Clade 1
ALB48	Phoebastria albatrus	Humerus	4	2D4C, W.6.152	1	52	N/A	N/A	Phoebastria albatrus	Clade 1
ALB49	Phoebastria albatrus	Humerus	4	2K3A, O.6.586	2	185	149	N/A	Phoebastria albatrus	Clade 1
ALB50	Phoebastria albatrus	Humerus	4	2F3A, O.6.253	1	321	N/A	N/A	Phoebastria albatrus	Clade 1
ALB51	Phoebastria albatrus	Humerus	4	1F4, W.6.208	2	77	104	N/A	Phoebastria albatrus	Clade 1
